# Supplementary material for: Patient-Derived Xenografts and Organoids Recapitulate Castration-Resistant Prostate Cancer with Sustained Androgen Receptor Signaling
Source: Cells. 2022 Nov 16;11(22):3632. doi: 10.3390/cells11223632 (PMC9688335; doi:10.3390/cells11223632)
Supplement: Supplementary file 1 [file cells-11-03632-s001.zip]

Archive with 1 entries (1 files):
- cells-1988817-supplementary.pdf
